# Supplementary material for: Changes in and Patterns of Smoking Exposure in an Elderly Urban Population in Beijing: 2001–2010
Source: PLoS One. 2015 Mar 18;10(3):e0118500. doi: 10.1371/journal.pone.0118500 (PMC4364981; doi:10.1371/journal.pone.0118500)
Supplement: S1 Dataset — It contains the raw data of 4,379 participants (2,277 of 2001 and 2,102 of 2010) with 24 variables. Including code, gender (male or female), the year of investigation (2001 or 2010), weight, age group (60-, 70- and 80-), education years (0–6, 7–12, ≥13 years), marriage status (married, single or divorced or widowed), occupation (white collar, light physical labor, hard physical labor), CPD (cigarettes per day), SI (age of smoking initiation), years of active smoke, PCPD (cigarettes per day of passive smoking), years of passive smoke, never smoker (yes or no), former smoker (yes or no), current smoker (yes or no), passive smoker (yes or no), passive smoke at home (yes or no), passive smoke in work place (yes or no), passive smoke in public places (yes or no), passive smoke from couple (yes or no), from offspring (yes or no), from colleague (yes or no) and from others (yes or no). (ZIP) [file pone.0118500.s001.zip]

Archive with 2 entries (1 files):
- The dataset of the participants in two Surveys from 2001 and 2010/
- The dataset of the participants in two Surveys from 2001 and 2010/Dataset.sav
